# Supplementary material for: Telomere Maintenance Is Associated with Type 2 Diabetes Remission in Response to a Long-Term Dietary Intervention without Non-Weight Loss in Patients with Coronary Heart Disease: From the CORDIOPREV Randomized Controlled Trial
Source: Antioxidants (Basel). 2024 Jan 19;13(1):125. doi: 10.3390/antiox13010125 (PMC10813241; doi:10.3390/antiox13010125)
Supplement: Supplementary file 1 [file antioxidants-13-00125-s001.zip]

Archive with 3 entries (3 files):
- antioxidants-2809598-CONSORT-2010-Checklist.pdf
- Supplementary Table S1.pdf
- Supplementary Table S2.pdf
